# Supplementary material for: A repertoire of protease inhibitor families in Amblyomma americanum and other tick species: inter-species comparative analyses
Source: Parasit Vectors. 2017 Mar 22;10:152. doi: 10.1186/s13071-017-2080-1 (PMC5361777; doi:10.1186/s13071-017-2080-1)
Supplement: Supplementary file 1 — Counts of protease inhibitors for ixodid tick species and GenBank accession numbers for accessed tick PI sequences by PI family. (XLSX 97 kb) [file 13071_2017_2080_MOESM1_ESM.xlsx]

## Sheet: PI Total Counts
Supplemental Table 1. Counts of protease inhibitors for ixodid tick species.
Protease Inhibitor (PI) Family	PI Family Description	Amblyomma americanum	Ixodes scapularis	Ixodes ricinus	Ixodes pacificus	Ixodes persulcatus	Ixodes ovatus	Amblyomma maculatum	Amblyomma cajennense	Amblyomma variegatum	Amblyomma hebraeum	Amblyomma triste	Amblyomma parvum	Rhipicephalus microplus	Rhipicephalus sanguineus	Rhipicephalus pulchellus	Rhipicephalus appendiculatus	Rhipicephalus bursa	Rhipicephalus annulatus	Rhipicephalus haemaphysaloides	Dermacentor andersoni	Dermacentor silvarum	Dermacentor variabilis	Haemaphysalis longicornis	Haemaphysalis bispinosa	Hyalomma marginatum rufipes	Hyalomma anatolicum	PI Family Total
I1	Kazal	21	24	4				1	2	3		1	1	1	1	1								1				61
I2	Kunitz	177	117	585*	7			72	32	7	1	36	7	9	6	22	2			2	4		3	6				510
I4	Serpins	122	45	22		2		17		4				27		16	29			2				1				287
I8	Chymotrypsin/Elastase	17	78	81				32	43	1		35	21	5		1										1		237
I21	Secretogranin	1	1																				1					3
I25	Cystatins	28	15	14			1	3	12	1				7	3	9				1		1	2	5				102
I29	Cytotoxic T-Lymphocyte Antigen (CTLA)	15	4	2				2		2				1		1	4		1	2			2	1			2	39
I31	Thyropins	6	4	6				5	16	1		7		3	1	4												53
I32	Inhibitor Apoptosis (IAP)	2	5					1				2		1		1												12
I35	Tissue Inhibitor of Metalloproteinases (TIMPs)	1	5																									6
I39	Alpha2-macroglobulins (α-2M)	28	17	1				1				1	1	3		11												63
I43	Opossum proteinase inhibitor (oprin)	34	41																									75
I51	Phosphatidylethanolamine-binding proteins (PEBPs)	14	7	3				4	1			1	1															31
I53	Madanins																				4			4	2			10
I63	Pro-eosinophilic major basic protein (pro-MBP)	48	14																									62
I68	Tick Carboxypeptidase Inhibitor (TCI)	1	3	4				3							1	10		1						1				24
I72	Chimadanins														1									1				2
I74	Variegin									1																		1
Total		515	302	137	7	2	1	141	106	20	1	83	31	57	13	76	35	1	1	7	8	1	8	20	2	1	2	1578
*In our original analysis we found only 17 I2 sequences, however while preparing manuscript corrections we found more than 585 sequences deposited in GenBank. We have included accession numbers here for only those sequences that showed a Kunitz domain in a CD search. Redundancy analysis was beyond the scope of our corrections period.

## Sheet: Kunitz (I2)
							Redundant		Redundant		Redundant
		Ixodes pacificus		Amblyomma variegatum		Amblyomma hebraeum		Amblyomma parvum		Rhipicephalus microplus		Rhipicephalus haemaphysaloides		Ixodes scapularis
		AAT92116.1		DAA34753.1		AAR97367		JAC27288.1		JAC58996.1		AFN22082.1		AAY66666.1
		AAT92212.1		DAA34172.1				JAC27134.1		ADK62391.1		ADJ56344.1		XP_002435922.1
		AAT92152.1		DAA34606.1		Amblyomma cajennense		JAC26646.1		ABA55034.1				XP_002435213.1
		AAT92103.1		DAA34186.1		JAC24475.1		JAC26584.1		ACF57858.1		Dermacentor andersoni		XP_002400222.1
		AAT92180.1		DAA34270.1		JAC24457.1		JAC26579.1	JAC26556.1	P83606.2		ABZ89563.1		XP_002412117.1
		AAT92189.1		DAA34268.1		JAC24226.1		JAC26559.1		P83609.2		ABZ89564.1		XP_002412892.1
		AAT92115.1		DAA34248.1		JAC24190.1		JAC26561.1		P83605.1		ABZ89562.1		AAY66743.1
						JAC24159.1				P81162.1		ABZ89561.1		AAY66736.1
Ixodes ricinus	Ixodes ricinus	Ixodes ricinus	Ixodes ricinus	Amblyomma maculatum		JAC24148.1				CAC82582.1	CAC82583.1			XP_002415713.1
JAA71034.1	JAA73591.1	JAA69556.1	JAA67258.1	AEO34938.1		JAC24116.1		Amblyomma triste			Q8WPI2.1	Dermacentor variabilis		XP_002413206.1
JAA70706.1	JAA73468.1	JAP74843.1	JAA67224.1	AEO34936.1		JAC24029.1		JAC35216.1			Q8WPI3.1	ABY26517.1		XP_002405131.1
JAA70704.1	JAA73452.1	JAP74647.1	JAA67204.1	AEO36926.1		JAC23932.1		JAC31920.1				ACF35510.1		XP_002408316.1
JAA70656.1	JAA73447.1	JAP74646.1	JAA67135.1	AEO36925.1		JAC23925.1		JAC30781.1				ACF35511.1		AAY66511.1
JAA70637.1	JAA73441.1	JAP74645.1	JAA67130.1	AEO36904.1		JAC23914.1		JAC30700.1		Rhipicephalus sanguineus				XP_002434145.1
JAA70606.1	JAA73414.1	JAP74590.1	JAA67064.1	AEO36876.1		JAC23905.1		JAC30629.1		ACX54039.1		Haemaphysalis longicornis		XP_002413378.1
JAA70602.1	JAA73407.1	JAP73773.1	JAA67060.1	AEO36872.1		JAC23904.1		JAC30624.1		ACX54000.1	no domains found	BAH02683.1		XP_002411270.1
JAA70588.1	JAA73380.1	JAB83932.1	JAA66991.1	AEO36775.1		JAC23896.1		JAC30620.1		ACX53978.1		BAI99730.1		XP_002435343.1
JAA70586.1	JAA73372.1	JAB83737.1	JAA66954.1	AEO36764.1		JAC23695.1		JAC30619.1		P84555.1		BAM28739.1		XP_002435005.1
JAA70578.1	JAA73369.1	JAB83713.1	JAA66931.1	AEO36743.1		JAC23834.1		JAC30614.1		P84556.1	no domains found	BAG82647.1		XP_002415938.1
JAA70548.1	JAA73319.1	JAB83707.1	JAA66925.1	AEO36699.1		JAC23703.1	JAC23689.1	JAC30605.1		P84554.1	no domains found	BAE02557.1		XP_002415937.1
JAA70438.1	JAA73312.1	JAB83686.1	JAA66918.1	AEO36657.1		JAC23726.1		JAC30519.1				BAE02708.1		XP_002400363.1
JAA70422.1	JAA73311.1	JAB83589.1	JAA66909.1	AEO36570.1		JAC23711.1		JAC30506.1						XP_002413731.1
JAA70388.1	JAA73309.1	JAB83460.1	JAA66907.1	AEO36508.1		JAC23690.1		JAC30488.1	JAC30487.1	Rhipicephalus appendiculatus				XP_002402994.1
JAA70357.1	JAA73298.1	JAB83000.1	JAA66904.1	AEO36449.1		JAC19093.1		JAC27607.1		ACM86785.1	no domains found			XP_002400223.1
JAA70320.1	JAA73286.1	JAB82771.1	JAA66897.1	AEO36392.1		JAC19092.1		JAC30474.1		AAW32666.1	no domains found			XP_002408565.1
JAA70234.1	JAA73273.1	JAB81720.1	JAA66853.1	AEO36382.1		JAC23680.1		JAC30446.1						AAY66750.1
JAA70193.1	JAA73268.1	JAB81327.1	JAA66793.1	AEO36381.1		JAC23342.1		JAC30412.1						AAY66723.1
JAA70154.1	JAA73218.1	JAB81145.1	JAA66775.1	AEO36372.1		JAC23186.1		JAC30353.1						AAY66657.1
JAA70142.1	JAA73203.1	JAB80831.1	JAA66763.1	AEO36371.1		JAC23164.1		JAC29871.1						AAY66598.1
JAA70033.1	JAA73156.1	JAB80701.1	JAA66707.1	AEO36335.1		JAC22694.1		JAC29441.1						AAM93647.1
JAA70008.1	JAA73146.1	JAB80547.1	JAA66683.1	AEO36334.1		JAC21676.1		JAC29386.1						AAK83022.1
JAA69816.1	JAA73099.1	JAB80133.1	JAA66679.1	AEO36271.1		JAC19677.1		JAC29348.1						XP_002435571.1
JAA69810.1	JAA73053.1	JAB79868.1	JAA66663.1	AEO36083.1		JAC19670.1		JAC29286.1						XP_002435354.1
JAA69806.1	JAA73045.1	JAB79808.1	JAA66660.1	AEO35831.1		JAC19190.1		JAC29285.1						XP_002404367.1
JAA69803.1	JAA73031.1	JAB79776.1	JAA66656.1	AEO35726.1		JAC19109.1		JAC29284.1	JAC29281.1					XP_002415434.1
JAA69798.1	JAA73020.1	JAB79763.1	JAA66653.1	AEO35611.1				JAC29283.1						XP_002412528.1
JAA69771.1	JAA73018.1	JAB79332.1	JAA66650.1	AEO35597.1				JAC29282.1						XP_002412522.1
JAA69764.1	JAA73010.1	JAB79281.1	JAA66649.1	AEO35483.1				JAC27710.1						XP_002405027.1
JAA69646.1	JAA72990.1	JAB79165.1	JAA66627.1	AEO35382.1				JAC28908.1						XP_002412228.1
JAA69641.1	JAA72987.1	JAB79105.1	JAA66625.1	AEO35381.1				JAC28906.1						XP_002412227.1
JAA69636.1	JAA72952.1	JAB79001.1	JAA66618.1	AEO35311.1				JAC28904.1						XP_002413559.1
JAA69635.1	JAA72950.1	JAB78964.1	JAA66617.1	AEO35123.1				JAC28545.1						XP_002413250.1
JAA69634.1	JAA72926.1	JAB78877.1	JAA66613.1	AEO35057.1				JAC28287.1						XP_002411810.1
JAA69592.1	JAA72913.1	JAB78862.1	JAA66611.1	AEO34937.1				JAC28163.1						XP_002412576.1
JAA69583.1	JAA72893.1	JAB78544.1	JAA66610.1	AEO34935.1				JAC28107.1						XP_002411269.1
JAA69569.1	JAA72710.1	JAB78508.1	JAA66609.1	AEO34933.1				JAC27806.1						XP_002409811.1
JAA69558.1	JAA72708.1	JAB78365.1	JAA66606.1	AEO34923.1										XP_002411086.1
JAA69555.1	JAA72702.1	JAB78101.1	JAA66603.1	AEO34888.1										XP_002407044.1
JAA69550.1	JAA72699.1	JAB77682.1	JAA66602.1	AEO34325.1										XP_002408122.1
JAA69549.1	JAA72683.1	JAB77611.1	JAA66601.1	AEO34116.1										XP_002405301.1
JAA69548.1	JAA72630.1	JAB77554.1	JAA66599.1	AEO34115.1										XP_002405515.1
JAA69544.1	JAA72613.1	JAB77345.1	JAA66595.1	AEO33787.1										XP_002404036.1
JAA69543.1	JAA72552.1	JAB77287.1	JAA66594.1	AEO33683.1										XP_002402531.1
JAA69541.1	JAA72516.1	JAB77046.1	JAA66589.1	AEO33682.1										XP_002409020.1
JAA69526.1	JAA72486.1	JAB77043.1	JAA66588.1	AEO33609.1										XP_002399398.1
JAA69504.1	JAA72472.1	JAB77014.1	JAA66587.1	AEO33502.1										XP_002408317.1
JAA69503.1	JAA72466.1	JAB76807.1	JAA66585.1	AEO33451.1										AAY66790.1
JAA69501.1	JAA72459.1	JAB76706.1	JAA66584.1	AEO33450.1										AAY66766.1
JAA69500.1	JAA72445.1	JAB76625.1	JAA66580.1	AEO33429.1										AAY66763.1
JAA69498.1	JAA72426.1	JAB76622.1	JAA66577.1	AEO33410.1										AAY66599.1
JAA69493.1	JAA72392.1	JAB76502.1	JAA66576.1	AEO33366.1										AAM93648.1
JAA69492.1	JAA72390.1	JAB76274.1	JAA66574.1	AEO33355.1										AAM93638.1
JAA69490.1	JAA72389.1	JAB76257.1	JAA66572.1	AEO33282.1										AAM93637.1
JAA69480.1	JAA72377.1	JAB75934.1	JAA66571.1	AEO33266.1										AAM93636.1
JAA69477.1	JAA72376.1	JAB75882.1	JAA66538.1	AEO33239.1										XP_002436293.1
JAA69475.1	JAA72353.1	JAB75786.1	JAA66533.1	AEO33175.1										XP_002436117.1
JAA69473.1	JAA72316.1	JAB75544.1	JAA66529.1	AEO33172.1										XP_002434679.1
JAA69466.1	JAA72314.1	JAB75368.1	JAA66527.1	AEO33132.1										XP_002415852.1
JAA69465.1	JAA72313.1	JAB75262.1	JAA66526.1	AEO33107.1										XP_002415592.1
JAA69454.1	JAA72312.1	JAB75167.1	JAA66521.1	AEO33104.1										XP_002415389.1
JAA69451.1	JAA72311.1	JAB75158.1	JAA66520.1	AEO33036.1										XP_002414842.1
JAA69447.1	JAA72309.1	JAB75141.1	JAA66518.1	AEO33035.1										XP_002412529.1
JAA69444.1	JAA72308.1	JAB74418.1	JAA66517.1	AEO33011.1										XP_002406066.1
JAA69442.1	JAA72296.1	JAB73970.1	JAA66516.1	AEO32975.1										XP_002405775.1
JAA69441.1	JAA72231.1	JAB73671.1	JAA66515.1	AEO32946.1										XP_002412433.1
JAA69440.1	JAA72222.1	JAB73668.1	JAA66514.1	AEO32935.1										XP_002414112.1
JAA69439.1	JAA72220.1	JAB73012.1	JAA66510.1	AEO32849.1										XP_002404685.1
JAA69438.1	JAA72219.1	JAB72998.1	JAA66509.1	AEO32848.1										XP_002412081.1
JAA69435.1	JAA72201.1	JAB72957.1	JAA66502.1	AEO32844.1										XP_002402425.1
JAA69433.1	JAA72129.1	JAB72561.1	JAA66498.1	AEO32126.1										XP_002406871.1
JAA69418.1	JAA72113.1	JAB72476.1	JAA66496.1	AEO32355.1										XP_002406145.1
JAA69415.1	JAA72112.1	JAB72410.1	JAA66487.1											XP_002405072.1
JAA69414.1	JAA72110.1	JAB72386.1	JAA66486.1											XP_002404679.1
JAA69412.1	JAA72106.1	JAB72309.1	JAA66485.1											XP_002404317.1
JAA69409.1	JAA72103.1	JAB72128.1	JAA66484.1											XP_002403476.1
JAA69408.1	JAA72102.1	JAB71981.1	JAA66470.1											XP_002403170.1
JAA69407.1	JAA72101.1	JAB71892.1	JAA66467.1											XP_002400221.1
JAA69403.1	JAA72085.1	JAB71824.1	JAA66463.1											XP_002408967.1
JAA69401.1	JAA72068.1	JAB71743.1	JAA66452.1											XP_002408315.1
JAA69376.1	JAA72052.1	JAB71701.1	JAA66428.1											XP_002403122.1
JAA69373.1	JAA72014.1	JAB71692.1	JAA66423.1											AAY66815.1
JAA69372.1	JAA71824.1	JAB71686.1	JAA66422.1											AAY66764.1
JAA69335.1	JAA71809.1	JAB71551.1	JAA66421.1											AAY66732.1
JAA69334.1	JAA71806.1	JAB71543.1	JAA66417.1											AAY66720.1
JAA69330.1	JAA71729.1	JAB71471.1	JAA66405.1											AAY66715.1
JAA69311.1	JAA71707.1	JAB71470.1	JAA66403.1											AAY66714.1
JAA69285.1	JAA71572.1	JAB71404.1	JAA66401.1											AAY66705.1
JAA69252.1	JAA71567.1	JAB71403.1	JAA66395.1											AAY66687.1
JAA69248.1	JAA71560.1	JAB71287.1	JAA66371.1											AAY66686.1
JAA69245.1	JAA71540.1	JAB71073.1	JAA66363.1											AAY66673.1
JAA69243.1	JAA71501.1	JAB71053.1	JAA66357.1											AAY66659.1
JAA69240.1	JAA71486.1	JAB71049.1	JAA66355.1											AAY66656.1
JAA69234.1	JAA71474.1	JAB71009.1	JAA66349.1											AAY66630.1
JAA69223.1	JAA71442.1	JAB71004.1	JAA66345.1											AAY66618.1
JAA69214.1	JAA71439.1	JAB70826.1	JAA66333.1											AAY66615.1
JAA69212.1	JAA71435.1	JAB70806.1	JAA66331.1											AAY66540.1
JAA69168.1	JAA71426.1	JAB70634.1	JAA66329.1											AAY66529.1
JAA69155.1	JAA71422.1	JAB70588.1	JAA66301.1											AAY66517.1
JAA69149.1	JAA71402.1	JAB70572.1	JAA66268.1											AAM93614.1
JAA69137.1	JAA71389.1	JAB70542.1	JAA66212.1											AAM93613.1
JAA69135.1	JAA71388.1	JAB70489.1	JAA66200.1											AAM93612.1
JAA69130.1	JAA71386.1	JAB70355.1	JAA66196.1											AAM93611.1
JAA69100.1	JAA71382.1	JAB70188.1	JAA66184.1											AAM93607.1
JAA69069.1	JAA71377.1	JAB70133.1	JAA66047.1											AAM93606.1
JAA69037.1	JAA71375.1	JAB70126.1	JAA65972.1											AAM93605.1
JAA69019.1	JAA71374.1	JAB69801.1	JAA65897.1											AAM93604.1
JAA69013.1	JAA71368.1	JAB69740.1	JAA65723.1											AAV80779.1
JAA69005.1	JAA71362.1	JAB69391.1	JAA65604.1
JAA68999.1	JAA71361.1	JAB69384.1	JAA65597.1
JAA68988.1	JAA71355.1	JAB69261.1	JAA65587.1
JAA68968.1	JAA71335.1	JAB69161.1	JAA65579.1
JAA68889.1	JAA71333.1	JAB69130.1	JAA65524.1
JAA68845.1	JAA71322.1	JAB69053.1	JAA65493.1
JAA68805.1	JAA71318.1	JAB68906.1	JAA65465.1
JAA68798.1	JAA71314.1	JAB68851.1	JAA65402.1
JAA68777.1	JAA71312.1	JAB68706.1	JAA65355.1
JAA68647.1	JAA71311.1	JAB68696.1	JAA65329.1
JAA68601.1	JAA71308.1	JAB68652.1	JAA65254.1
JAA68358.1	JAA71303.1	JAB68523.1	JAA65174.1
JAA68330.1	JAA71302.1	JAA73804.1	JAA65156.1
JAA68159.1	JAA71301.1	JAA73664.1	JAA65135.1
JAA68020.1	JAA71299.1	JAA73658.1	JAR95403.1
JAA67989.1	JAA71298.1	JAA73643.1	JAR95399.1
JAA67975.1	JAA71297.1	JAA73641.1	JAR95347.1
JAA67973.1	JAA71293.1	JAR95153.1	JAR95286.1
JAA67970.1	JAA71292.1	JAR95139.1	JAR95285.1
JAA67965.1	JAA71289.1	JAR95126.1	JAR95284.1
JAA67964.1	JAA71287.1	JAR95111.1	JAR95273.1
JAA67931.1	JAA71286.1	JAR95036.1	JAR95269.1
JAA67894.1	JAA71275.1	JAR95035.1	JAR95254.1
JAA67858.1	JAA71258.1	JAR95033.1	JAR95219.1
JAA67818.1	JAA71254.1	JAR95032.1	JAR95171.1
JAA67793.1	JAA71252.1	JAR95029.1	JAR89554.1
JAA67775.1	JAA71248.1	JAR95027.1	JAR89541.1
JAA67686.1	JAA71239.1	JAR95025.1	JAR89537.1
JAA67558.1	JAA71234.1	JAR95023.1	JAR89536.1
JAA67549.1	JAA71230.1	JAR95022.1	JAR89534.1
JAA67542.1	JAA71229.1	JAR95021.1	JAR89533.1
JAA67535.1	JAA71228.1	JAR95020.1	JAR89532.1
JAA67512.1	JAA71186.1	JAR95019.1	JAR89531.1
JAA67509.1	JAA71185.1	JAR95012.1	CAB55816.1
JAA67467.1	JAA71144.1	JAR95011.1	JAA67375.1
JAA67410.1	JAR90399.1	JAR95010.1	JAA67351.1
JAA67409.1	JAR89555.1	JAR95007.1	JAA67268.1
JAA67265.1	JAR90412.1	JAR90448.1	JAR90434.1
JAR90401.1

## Sheet: TIL (I8)
Ixodes scapularis	Ixodes ricinus		Amblyomma macultaum			redundant				Redundant
EEC08842.1	JAP68754.1		AEO36171.1		Amblyomma variegatum		Rhipicephalus microplus		Hyalomma marginatum
EEC02489.1	JAP68752.1		AEO36901.1		DAA34675.1		JAC59002.1		ADN23491.1	MER0759371
EEC18341.1	JAC93931.1		AEO36878.1				JAC59001.1			MER0759372
EEC13494.1	JAB78908.1		AEO36724.1				JAC59000.1
EEC05857.1	JAB78236.1		AEO36723.1		Amblyomma parvum		JAC58999.1
EEC02351.1	JAB78000.1		AEO36710.1		JAC27294.1		ACV83329.1
EEC20582.1	JAB77995.1		AEO36676.1		JAC27245.1
EEC19622.1	JAB77954.1		AEO36584.1		AC27239.1
EEC18344.1	JAB72501.1		AEO36562.1		JAC27238.1
EEC18343.1	JAA73445.1		AEO36561.1		JAC27148.1	JAC27147.1
EEC18342.1	JAA73291.1		AEO36492.1		JAC26805.1	JAC26804.1
EEC15680.1	JAA72968.1		AEO36354.1		JAC26784.1
EEC15679.1	JAA72967.1		AEO36307.1		JAC26771.1	JAC26767.1
EEC15678.1	JAA72966.1		AEO36306.1		JAC26571.1
EEC15677.1	JAA72547.1		AEO36170.1		JAC26645.1
EEC15676.1	JAA72540.1		AEO36169.1		JAC26635.1
EEC15674.1	JAA72280.1		AEO36072.1		JAC26632.1	JAC26631.1
EEC14708.1	JAA72279.1		AEO35879.1		JAC26622.1	JAC26615.1
EEC12828.1	JAA72278.1		AEO35776.1			JAC26614.1
EEC10264.1	JAA72265.1		AEO35673.1			JAC26607.1
EEC09025.1	JAA72264.1		AEO35672.1		JAC26606.1	JAC26645.1
EEC08195.1	JAA72041.1		AEO35279.1		JAC26597.1
EEC06487.1	JAA72028.1		AEO34783.1		JAC26596.1	JAC26595.1
EEC06319.1	JAA72020.1		AEO34782.1		JAC26555.1
EEC05858.1	JAA72019.1		AEO34467.1		JAC26534.1
EEC05761.1	JAA72018.1		AEO34274.1		JAC25847.1
EEC04500.1	JAA72011.1		AEO33731.1		JAC24840.1
EEC02325.1	JAA72004.1		AEO33402.1		JAC24831.1
EEC01782.1	JAA71949.1		AEO32958.1
EEC01030.1	JAA71770.1		AEO32449.1		Amblyomma triste
EEC00394.1	JAA71522.1		AEO32394.1		JAC27488.1
EEC00393.1	JAA71385.1		AEO32225.1		JAC27599.1
EEC00392.1	JAA71267.1				JAC28084.1
EEC20584.1	JAA71100.1		Amblyomma cajennense		JAC28473.1
EEC16049.1	JAA71099.1		JAC19193.1		JAC28477.1
EEC04428.1	JAA71092.1		JAC19237.1		JAC28492.1
EEC04427.1	JAA71087.1		JAC19257.1		JAC28514.1
EEC04425.1	JAA71084.1		JAC19597.1		JAC28515.1
XP_002436012.1	JAA71075.1		JAC19622.1		JAC28524.1
XP_002409984.1	JAA71073.1		JAC19613.1		JAC28530.1
XP_002414676.1	JAA71070.1		JAC19749.1		JAC28900.1
XP_002411370.1	JAA71068.1		JAC22501.1		JAC28903.1
XP_002401606.1	JAA71067.1		JAC23369.1		JAC29825.1
XP_002409356.1	JAA70915.1		JAC23678.1		JAC30471.1
XP_002436195.1	JAA70905.1		JAC23682.1		JAC30482.1
XP_002435371.1	JAA69205.1		JAC23683.1		JAC30496.1
XP_002433330.1	JAA68983.1		JAC23684.1		JAC30498.1
XP_002433329.1	JAA68920.1		JAC23685.1		JAC30499.1	JAC30501.1
XP_002433328.1	JAA68919.1		JAC23686.1			JAC30500.1
XP_002409249.1	JAA68917.1		JAC23687.1		JAC30502.1	JAC30503.1
XP_002415955.1	JAA68885.1		JAC23767.1		JAC30508.1	JAC30511.1
XP_002416667.1	JAA68878.1		JAC23803.1			JAC30510.1
XP_002416665.1	JAA68855.1		JAC23805.1			JAC30512.1
XP_002414679.1	JAA68852.1		JAC23853.1			JAC30513.1
XP_002414678.1	JAA68851.1		JAC23854.1		JAC30509.1
XP_002414677.1	JAA68850.1		JAC23855.1		JAC30514.1	JAC30522.1
XP_002403782.1	JAA68849.1		JAC23856.1			JAC30523.1
XP_002412753.1	JAA68738.1		JAC23857.1		JAC30515.1
XP_002399670.1	JAA68731.1		JAC23858.1		JAC30516.1
XP_002399669.1	JAA68672.1		JAC23859.1		JAC30520.1	JAC30521.1
XP_002399668.1	JAA68668.1		JAC23860.1		JAC30542.1
XP_002399667.1	JAA68427.1		JAC23879.1		JAC30543.1
XP_002399666.1	JAA66446.1		JAC23889.1		JAC30559.1
XP_002399664.1	JAA66410.1		JAC23890.1		JAC30560.1
XP_002410186.1	JAA66350.1		JAC23891.1		JAC30569.1
XP_002406156.1	JAA66267.1		JAC23892.1		JAC30625.1	JAC30626.1
XP_002405953.1	JAA66252.1		JAC23895.1			JAC30627.1
XP_002404683.1	JAA66218.1		JAC23899.1		JAC30644.1
XP_002401607.1	JAA66176.1		JAC23902.1		JAC30660.1
XP_002401071.1	JAA66104.1		JAC23917.1		JAC30751.1
XP_002410587.1	JAA66103.1		JAC23921.1		JAC30990.1
XP_002410317.1	JAA66070.1		JAC23954.1
XP_002410316.1	JAA66061.1		JAC23955.1
XP_002410314.1	JAA66060.1		JAC24217.1
XP_002407222.1	JAA66059.1		JAC24218.1
XP_002403613.1	JAA66055.1		JAC24219.1
AAY66695.1	JAA66022.1		JAC24220.1
AAY66694.1	JAA65996.1
	JAA65931.1
	JAA65290.1
	JAA65215.1
	AAQ01562.1
	AHK61104.1

## Sheet: Serpin (I4)
	redundant			redundant			redundant		redundant
Amblyomma variegatum			Ixodes persulcatus			Haemaphysalis longicronis		Rhipicephalus haemaphysaloides
DAA34267.1			BAP59747.1			BAD11156.1		AFX65225.1
DAA34257.1			BAP59746.1					AFX65224.1
DAA34183.1						Rhipicephalus microplus
DAA34478.1			Ixodes ricnius			AAP75707.1		Rhipicephalus appendiculatus
			ABI94055.1	JAA71163.1		ADK62396.1		JAP88287.1
Amblyomma maculatum			JAA66227.1	JAA66228.1		AJD80369.1		JAP88113.1
AEO35533.1				CAB55818.2		AJD80368.1		JAP85662.1
AEO35320.1			JAP72544.1	JAA66279.1		AJD80367.1		JAP85630.1
AEO34447.1			JAP72381.1	JAA66227.1		AJD80366.1		JAP84803.1
AEO34349.1				JAA66228.1		AJD80365.1		JAP84240.1
AEO34314.1						AJD80364.1	AHC98651.1	JAP83894.1
AEO34313.1			JAP72185.1			AJD80363.1		JAP83818.1
AEO34312.1			JAP71865.1			AJS15228.1	AHC98666.1	JAP83593.1
AEO34279.1			JAC92283.1	JAC92282.1		AHC98669.1		JAP83592.1
AEO34218.1			JAA73759.1			AHC98667.1		JAP83381.1
AEO34217.1			JAA72989.1			AHC98665.1		JAP83256.1
AEO33019.1			JAA72940.1	ABI94056.2		AHC98664.1		JAP83129.1
AEO32774.1			JAA72595.1			AHC98662.1		JAP83128.1
AEO32759.1			JAA72548.1	ABI94058.1		AHC98660.1		JAP80998.1
AEO32541.1			JAA71158.1			AHC98659.1		JAP80039.1	JAP76874.1
AEO32217.1			JAA71155.1	JAA71154.1		AHC98653.1		JAP79937.1	JAP76841.1
AEO32160.1			JAA69032.1			AHC98652.1		JAP79837.1
AEO32154.1			JAA67756.1			AHC98668.1		JAP79693.1
			JAA67593.1			AHC98663.1		AAK61377.1
Ixodes scapularis			JAA66964.1			AHC98661.1		JAP79600.1
XP_002411931.1	EEC14374.1		JAR95155.1			AHC98658.1		JAP79170.1
	XP_002411932.1		ABI94057.1			AHC98657.1		AAK61376.1
	EEC14375.1					AHC98656.1		JAP78952.1
XP_002407493.1	EEC12320.1					AHC98655.1		JAP78630.1
	XP_002403236.1					AHC98654.1		JAP78558.1
	EEC00971.1							AAK61375.1
XP_002416236.1	EEC19903.1							AAK61378.1
XP_002415307.1	EEC18972.1							JAP76505.1
XP_002413438.1	EEC16746.1
XP_002411933.1	EEC14376.1							Rhipicephalus pulchellus
XP_002402370.1	EEC14237.1							JAA63611.1
XP_002411045.1	EEC13170.1							JAA63258.1
XP_002435394.1	EEC08224.1							JAA62387.1
XP_002435393.1	EEC08223.1							JAA54316.1
XP_002434763.1	EEC07587.1							JAA54315.1
XP_002402925.1	EEC00890.1							JAA54314.1
XP_002407274.1	EEC03719.1							JAA54313.1
XP_002433376.1	EEC00440.1							JAA54312.1
XP_002416263.1	EEC19930.1							JAA54311.1
XP_002415208.1	EEC18873.1							JAA54310.1
XP_002399564.1	EEC11203.1							JAA54309.1
XP_002401187.1	EEC05766.1							JAA54308.1
XP_002400954.1	EEC05759.1							JAA54307.1
XP_002415890.1	EEC19557.1							JAA54306.1
	AAM93649.1							JAA54167.1
XP_002401986.1	EEC05896.1							JAA53966.1
XP_002415891.1	EEC19558.1
XP_002415890.1	EEC19557.1
XP_002415888.1	EEC19555.1
AAV80788.1
XP_002415887.1	EEC19554.1
XP_002415886.1	EEC19553.1
XP_002415885.1	EEC19552.1
XP_002402978.1	EEC09656.1
XP_002435237.1	EEC08061.1
XP_002405749.1	EEC01434.1
XP_002416681.1	EEC20598.1
XP_002416150.1	EEC19817.1
XP_002415892.1	EEC19559.1
XP_002415889.1	EEC19556.1
	AID54718.1
XP_002415308.1	EEC18973.1
XP_002402371.1	EEC14238.1
XP_002402368.1	EEC14235.1
XP_002416641.1	EEC20558.1
XP_002416635.1	EEC20552.1
XP_002405273.1	EEC15199.1
XP_002408111.1	EEC10612.1
XP_002399745.1	EEC09204.1
ACI46630.1
XP_002434444.1	EEC07268.1
	AIG19512.1
	AIG19513.1
	AIG19516.1
	AIG19517.1
	AIG19518.1
	AIG19519.1
	AIG19521.1
	AIG19522.1
	AIG19523.1
	AIG19524.1
	AIG19525.1
	AIG19526.1
	AIG19527.1
	AIG19528.1
	AIG19531.1
	AIG19532.1
	AIG19535.1
	AIG19536.1
	AIG19537.1
	AIG19538.1
	AIG19540.1
	AIG19542.1
	AIG19545.1
	AIG19546.1
	AIG19547.1
	AIG19550.1
	AIG19551.1
	AIG19553.1
	AIG19554.1
	AIG19557.1
	AIG19561.1
	AIG19563.1
	AIG19572.1
	AIG19574.1
	AIG19533.1
	AIG19559.1
	AIG19564.1
	AIG19571.1
	AIG19529.1
	AIG19539.1
	AIG19560.1
	AIG19562.1
	AIG19541.1
	AIG19573.1
	AIG19530.1
	AIG19544.1
	AIG19534.1
	AIG19549.1
	AIG19543.1
	AIG19569.1
	AIG19555.1
	AIG19567.1
	AIG19514.1
	AIG19515.1
	AIG19565.1
	AIG19566.1
	AIG19556.1
	AIG19558.1
	AIG19552.1
	AIG19548.1
	AIG19570.1
	AIG19568.1
	AIG19520.1

## Sheet: Cystatin (I25)
	Redundant		Redundant		Redundant
Ixodes ovatus		Amblyomma variegatum		Rhipicephalus haemaphysaloides
AJT47396.1		DAA34288.1		AIZ78006.1
				AIZ78005.1
		Amblyomma maculatum
		AEO35155.1	AEO35156.1	Rhipicephalus sanguineus
		AEO36092.1		ACX53862.1
		AEO35899.1		ACX53922.1
Ixodes ricinus				ACX53850.1
CAD68002.1	JAP75211.1	Dermacentor silvarum
	JAP74865.1	ADZ23478.1	AJS11559.1	Rhipicephalus microplus
JAP75691.1				AIY34386.1	AGW80659.1
JAC92570.1		Dermacentor variabilis		AIY34385.1	AGW80658.1
JAP73872.1		ACF35514.1		JAC59043.1	AIX97454.1
JAC94180.1		ACF35512.1		AGW80661.1
JAC94179.1				AGW80660.1
JAC93237.1	JAC93233.1	Haemaphysalis longicornis		AGW80657.1
JAC93232.1	JAC93236.1	ABV71390.1		ABG36931.1
JAC93235.1		BAI59105.1
JAC93234.1		ABZ89554.1		Rhipicephalus pulchellus
JAC92571.1	JAC92570.1	ABZ89553.1		JAA54339.1	JAA54336.1
	JAA70755.1	ABC94582.1			JAA54337.1
JAB83501.1	JAB70498.1				JAA54338.1
JAA72252.1		Amblyomma cajennense		JAA54250.1
JAA68206.1	JAR95144.1	JAC20048.1		JAA54259.1	JAA54260.1
		JAC23197.1		JAA54154.1
Ixodes scapularis		JAC23198.1		JAA53901.1
	EEC07265.1	JAC23770.1		JAA54340.1
XP_002434440.1	B7PKZ2.1	JAC23810.1
	EEC07264.1	JAC23811.1
	Q8MVB6.1	JAC23812.1
	AAM93646.1	JAC23868.1
XP_002434439.1	EEC07263.1	JAC23867.1
	AAY66685.1	JAC23864.1
	B7PKZ1.1	JAC23814.1
XP_002434438.1	EEC07262.1	JAC23813.1
XP_002399415.1	EEC04782.1
XP_002409345.1	EEC02341.1
XP_002403914.1	EEC14756.1
XP_002408587.1	EEC04011.1
XP_002403997.1	EEC03205.1
XP_002403996.1	EEC03204.1
XP_002408586.1	EEC04010.1
AAY66864.1
XP_002400224.1	EEC11253.1
XP_002412257.1	EEC14978.1
JAC92570.1

## Sheet: A2M (I39)
	Redundant			Redundant	Redundant
Ixodes scapularis
XP_002416333.1	EEC20000.1		Amblyomma triste
XP_002404137.1	EEC06240.1		JAC28789.1
XP_002410473.1	EEC04468.1
XP_002409560.1	EEC12664.1		Amblyomma parvum
XP_002405338.1	EEC10096.1		WP_058087180.1
XP_002405826.1	EEC15467.1
XP_002401148.1	EEC11331.1		Rhipicephalus microplus
XP_002402655.1	EEC09566.1		MER0774413	MER0774414	MER0774415
XP_002415679.1	EEC19346.1		MER0775470
XP_002413384.1	EEC16692.1		MER0774929
XP_002401147.1	EEC11330.1
XP_002401146.1	EEC11329.1
XP_002405336.1	EEC10094.1
XP_002405335.1	EEC10093.1
XP_002412841.1	EEC16137.1
AAM93645.1
XP_002434978.1	EEC07802.1
Ixodes ricinus
ACJ26770.1
Amblyomma maculatum
AEO33840.1

## Sheet: Kazal (I1)
	Redundant
Ixodes scapularis
XP_002410297.1	EEC12873.1
XP_002400770.1	EEC20306.1
XP_002414101.1	EEC17409.1
XP_002405578.1	EEC15358.1
XP_002412163.1	EEC14784.1
XP_002412161.1	EEC14782.1
XP_002435707.1	EEC08537.1
XP_002435666.1	EEC08496.1	AHF22424.1
XP_002434179.1	EEC05579.1
XP_002434177.1	EEC05577.1
XP_002433769.1	EEC05169.1
XP_002399539.1	EEC04802.1
XP_002409164.1	EEC02288.1
XP_002404596.1	EEC01247.1
XP_002404593.1	EEC01244.1
XP_002404592.1	EEC01243.1
XP_002413686.1	EEC16994.1
XP_002408307.1	EEC03970.1
XP_002413426.1	EEC16734.1
XP_002410178.1	EEC11024.1
XP_002435785.1	EEC08615.1
XP_002404493.1	EEC06291.1
AHF22423.1
DAA34891.1
Ixodes ricinus
JAP74920.1	JAA72370.1
JAP69012.1
JAP73975.1
JAA67082.1
Amblyomma maculatum
AEO35435.1
Amblyomma cajennense
JAC23520.1
JAC22626.1
Amblyomma triste
JAC35168.1
Amblyomma parvum
JAC25764.1
Amblyomma variegatum
DAA34073.1
DAA34653.1
DAA34169.1
Haemaphysalis longicornis
ABL76061.1	ABB76182.1
Rhipicephalus microplus
JAC59028.1
Rhipicephalus sanguineus
ACX53872.1
Rhipicephalus pulchellus
JAA59458.1

## Sheet: CTLA (I29)
	Redundant
Ixodes scapularis
XP_002412349.1	EEC15123.1
XP_002405373.1	EEC12029.1
XP_002399230.1	EEC02559.1
XP_002403652.1	EEC09747.1
Ixodes ricinus
ABO26562.1
JAA69411.1
Amblyomma maculatum
AEO34568.1
AEO32878.1
Amblyomma variegatum
DAA34687.1
DAA34209.1
Rhipicephalus microplus
AGK88364.1	AFQ98385.1
	AFQ98389.1
	AFQ98392.1
	AFQ98386.1
	AFQ98387.1
	AFQ98393.1
	AAF61565.1
	AGK88363.1
	AFQ98391.1
	AFQ98390.1
	AFQ98388.1
Rhipicephalus microplus
JAA64001.1
Rhipicephalus appendiculatus
JAP84428.1	AAO60046.1
JAP81106.1
AAO60048.1
AAO60047.1	JAP81106.1
Rhipicephalus annulatus
AIY31054.1	AIY31055.1
Rhipicephalus pulchellus
JAA64001.1
Rhipicephalus haemaphysaloides
AAQ16118.1	ALQ43545.1
AAQ16117.1
Dermacentor variabilis
ABS70713.1
ACF35530.1
Hyalomma anatolicum
AGK88355.1
AGK88356.1	AFQ98384.1
	AGK88359.1
	AGK88360.1
	AGK88358.1
	AGK88357.1
	AGK88361.1
	AGK88362.1
Haemaphysalis longicornis
BAH86062.1

## Sheet: TY (I31)
	Redundant
Ixodes scapularis			Rhipicephalus microplus
XP_002409174.1	EEC02294.1		JAC59042.1
XP_002413426.1	EEC16734.1		JAC58998.1
XP_002435852.1	EEC08682.1		JAC58997.1
XP_002410178.1	EEC11024.1
			Rhipicephalus sanguineus
Ixodes ricinus			ACX54001.1
JAP74612.1	JAR94631.1
JAB82848.1			Rhipicephalus pulchellus
JAC92180.1			JAA64474.1
JAB76567.1	JAA67758.1		JAA60665.1
JAA67759.1	JAA67757.1		JAA60638.1
JAA67597.1			JAA54556.1
Amblyomma maculatum
AEO35840.1
AEO34043.1
AEO33687.1
AEO32393.1	AEO35840.1
AEO32279.1
Amblyomma cajennense
JAC24338.1
JAC24330.1
JAC24246.1
JAC24225.1
JAC23959.1
JAC23958.1
JAC31176.1
JAC31175.1
JAC31174.1
JAC31016.1
JAC31012.1
JAC30675.1
JAC29324.1
JAC26810.1
JAC26794.1
JAC26793.1
Amblyomma variegatum
DAA34697.1
Amblyomma triste
JAC31176.1
JAC31175.1
JAC31174.1
JAC31016.1
JAC31012.1
JAC30675.1
JAC29324.1
Amblyomma parvum
JAC26793.1
JAC26794.1
JAC26810.1

## Sheet: Oprin (I43)
			Redundant	Redundant
Ixodes scapularis
	MEROPS	GenBank
	MER0206512	XP_002400623.1
	MER0218874	XP_002405021.1
	MER0218278	XP_002407546.1
	MER0218050	XP_002412673.1
	MER0218713	XP_002416220.1
	MER0219300	XP_002433386.1
	MER0218433	XP_002435574.1
	MER0218179	XP_002435578.1
	MER0783476	XP_002401488.1
	MER0777058	XP_002405078.1
	MER0781659	XP_002405684.1
	MER0783878	XP_002407743.1
	MER0780837	XP_002408804.1
	MER0782317	XP_002409790.1	MER0782318	XP_002409790.1
	MER0781505	XP_002434042.1
	MER0779640	XP_002434228.1
	MER0781701	XP_002409171.1
	MER0782284	XP_002404455.1
	MER0778017	XP_002405927.1	MER0778018	XP_002405927.1
			MER0778019	XP_002405927.1
			MER0778020	XP_002405927.1
	MER0782495	XP_002411486.1
	MER0779793	XP_002411991.1
	MER0780646	XP_002413386.1
	MER0782478	XP_002414060.1
	MER0779443	XP_002401098.1
	MER0778694	XP_002415001.1
	MER0777494	XP_002415184.1
	MER0781435	XP_002416006.1	MER0781436	XP_002416006.1
	MER0781437	XP_002416006.1
	MER0160224	XP_002435785.1
	MER0218191	XP_002401489.1
	MER0205549	XP_002405882.1
	MER0205241	XP_002405883.1
	MER0218536	XP_002407548.1
	MER0207832	XP_002407687.1
	MER0206479	XP_002408695.1
	MER0218533	XP_002409639.1	MER0218534	XP_002409639.1
	MER0218852	XP_002411399.1
	MER0206821	XP_002434046.1
	MER0205318	XP_002434123.1
	MER0205014	XM_002434184
	MER0218846	XM_002435412

[truncated: 9 more sheets: ProMBP (I63), PEBP (I51), IAP (I32), Madanin (I53), TIMP (I35), Secretogranin (I21), Variegin (I74), TCI (I68), Chimadanin (I72)]
