# Supplementary material for: A repertoire of protease inhibitor families in Amblyomma americanum and other tick species: inter-species comparative analyses
Source: Parasit Vectors. 2017 Mar 22;10:152. doi: 10.1186/s13071-017-2080-1 (PMC5361777; doi:10.1186/s13071-017-2080-1)
Supplement: Supplementary file 2 — Results of Amblyomma americanum BLASTX search against tick sequences in the GenBank database. (XLSX 83 kb) [file 13071_2017_2080_MOESM2_ESM.xlsx]

## Sheet: Key
		CDD Domain		Abbreviations
I1	Kazal	Kazal		Salivary Gland	SG
I2	Kunitz	Kunitz
I4	Serpins	Serpin		Midgut	MG
I8	Chymotrypsin/Elastase	TIL
I21	Secretogranin	Secretogranin		Unfed Female	UF
I25	Cystatins	CY
I29	Cytotoxic T-Lymphocyte Antigen (CTLA)	Inhibitor_I29		Fed Female	FF
I31	Thyropins	TY
I32	Inhibitor Apoptosis (IAP)	BIR		Unfed Male	UM
I35	Tissue Inhibitor of Metalloproteinases (TIMPs)	NTR
I39	Alpha2-macroglobulins (α-2M)	A2M		Fed Male	FM
I43	Opossum proteinase inhibitor (oprin)	None
I51	Phosphatidylethanolamine-binding proteins (PEBPs)	PEBP
I53	Madanins	Inhibitor_I53		*All over indicates a broad tissues/time point/sex distribution
I63	Pro-eosinophilic major basic protein (pro-MBP)	None
I68	Tick Carboxypeptidase Inhibitor (TCI)	Inhibitor_I68
I72	Chimadanins	None
I74	Variegin	None

## Sheet: I1 Kazal
Amblyomma americanum contig	Notes on Distribution	BLASTX Results
		Description	Accsession	Identity %
19163 (926 bp)	all over	insulin-like growth factor binding protein-related protein 1 [Amblyomma americanum]	ADE06668.1	0.98
		TPA: Kazal-type serine protease inhibitor domain protein [Amblyomma variegatum]	DAA34653.1	0.94
		Kazal-type serine protease inhibitor domain containing protein [Ixodes scapularis]	XP_002408307.1	0.64
3367 (1818 bp)	ALL	follistatin-related protein [Haemaphysalis longicornis]	ABL76061.1	0.87
		follistatin-related protein [Haemaphysalis longicornis]	ABB76182.1	0.84
29937 (3154 bp)	all over	solute carrier organic anion transporter, putative [Ixodes scapularis]	XP_002400770.1	0.83
64553 (2566 bp)	ALL	solute carrier organic anion transporter, putative [Ixodes scapularis]	XP_002404592.1	0.81
47614 (2529 bp)	UM AND FF	organic anion transporter, putative [Ixodes scapularis]	XP_002414101.1	0.71
36935 (1566 bp)	FF and SG 48 h, 96 h, 120 h	solute carrier organic anion transporter, putative [Ixodes scapularis]	XP_002434179.1	0.7
163160 (1231 bp)	FM	organic anion transporter, putative [Ixodes scapularis]	XP_002404596.1	0.66
173842 (668 bp)	FM	organic anion transporter, putative [Ixodes scapularis]	XP_002404593.1	0.64
38403(1088 bp)	UM, UF, and SG	conserved hypothetical protein [Ixodes scapularis]	XP_002399539.1	0.63
110859 (1605 bp)	FM	solute carrier organic anion transporter, putative [Ixodes scapularis]	XP_002409164.1	0.56
55520 (630 bp)	FM, UM	agrin, putative [Ixodes scapularis]	XP_002410297.1	0.53
35011 (2328 bp)	UF, FM and SG 120 h	conserved hypothetical protein [Ixodes scapularis]	XP_002399539.1	0.52
1993 (803 bp)	all over	hypothetical protein IscW_ISCW019231 [Ixodes scapularis]	XP_002435707.1	0.5

## Sheet: I2 Kunitz
Amblyomma americanum contig	Notes on Distribution	BLASTX Results
		Description	Accsession	Identity %
49427 (4885 bp)	FM, UM, FF, UF	papilin [Rhipicephalus microplus]	ADK62391.1	0.83
16613 (2857 bp)	FF	F-spondin, putative [Ixodes scapularis]	XP_002413250.1	0.82
43755 (2862 bp)	all over	papilin [Rhipicephalus microplus]	ADK62391.1	0.81
15399 (208 bp)	all over	kunitz-type serine protease inhibitor [Dermacentor variabilis]	ABY26517.1	0.75
161334 (657 bp)	FM	trypsin inhibitor, putative [Ixodes scapularis]	XP_002408565.1	0.74
15325 (697 bp)	ALL	kunitz-type serine protease inhibitor [Dermacentor variabilis]	ABY26517.1	0.72
		KUN-4, putative [Ixodes scapularis]	XP_002402994.1	0.52
281 (364 bp)	all over	serine protease inhibitor, putative [Ixodes scapularis]	XP_002415592.1	0.71
		RecName: Full=Boophilin-G2; Flags: Precursor	Q8WPI3.1	0.69
		RecName: Full=Boophilin-H2; Flags: Precursor	Q8WPI2.1	0.68
		Chain E, Thrombin-bound Boophilin Displays A Functional And Accessible Reactive-site Loop	2ODY_E	0.68
		putative boophilin-like protein [Dermacentor variabilis]	ACF35510.1	0.68
		trypsin inhibitor, putative [Ixodes scapularis]	XP_002408122.1	0.67
		thrombin inhibitor haemalin [Haemaphysalis longicornis]	BAH02683.1	0.66
		serine proteinase inhibitor, putative [Ixodes scapularis]	XP_002434145.1	0.59
		trypsin inhibitor, putative [Ixodes scapularis]	XP_002404036.1	0.59
		Kunitz-type trypsin inhibitor [Haemaphysalis longicornis]	BAI99730.1	0.59
		trypsin inhibitor, putative [Ixodes scapularis]	XP_002412576.1	0.58
		serine protease inhibitor, putative [Ixodes scapularis]	XP_002406145.1	0.58
		hypothetical protein [Ixodes ricinus]	CAB55816.1	0.57
		putative secreted protease inhibitor ISL1156_cluster318 [Ixodes scapularis]	AAM93648.1	0.55
		chymotrypsin inhibitor precursor [Rhipicephalus microplus]	ACF57858.1	0.53
		chymotrypsin inhibitor [Haemaphysalis longicornis]	BAM28739.1	0.53
		hypothetical protein [Haemaphysalis longicornis]	BAE02557.1	0.53
		serine protease inhibitor, putative [Ixodes scapularis]	XP_002407044.1	0.52
		serine protease inhibitor [Haemaphysalis longicornis]	BAG82647.1	0.52
		Kunitz-type proteinase inhibitor 5 II, putative [Ixodes scapularis]	XP_002436117.1	0.51
		Kunitz domain [Argas monolakensis]	ABI52687.1	0.5
		Kunitz domain-containing protein, putative [Ixodes scapularis]	XP_002415713.1	0.5
		trypsin inhibitor, putative [Ixodes scapularis]	XP_002412081.1	0.5
		Kunitz domain-containing protein, putative [Ixodes scapularis]	XP_002408316.1	0.5
		serine protease inhibitor, putative [Ixodes scapularis]	XP_002412528.1	0.5
283 (272 bp)	fed ticks only, male/fe and MG	serine protease inhibitor, putative [Ixodes scapularis]	XP_002415592.1	0.71
		RecName: Full=Boophilin-G2; Flags: Precursor	Q8WPI3.1	0.69
		RecName: Full=Boophilin-H2; Flags: Precursor	Q8WPI2.1	0.68
		Chain E, Thrombin-bound Boophilin Displays A Functional And Accessible Reactive-site Loop	2ODY_E	0.68
		thrombin inhibitor haemalin [Haemaphysalis longicornis]	BAH02683.1	0.68
		putative boophilin-like protein [Dermacentor variabilis]	ACF35510.1	0.63
		serine proteinase inhibitor, putative [Ixodes scapularis]	XP_002434145.1	0.6
		RecName: Full=Kunitz-type serine protease inhibitor 6; Short=BmTI-6	P83606.2	0.53
		serine protease inhibitor, putative [Ixodes scapularis]	XP_002407044.1	0.51
29943 (591 bp)	only fed ticks, M/F and MG only	RecName: Full=Kunitz-type serine protease inhibitor 6; Short=BmTI-6	P83606.2	0.69
		RecName: Full=Protease inhibitor carrapatin	P81162.1	0.68
		RecName: Full=Boophilin-H2; Flags: Precursor	Q8WPI2.1	0.63
		Chain E, Thrombin-bound Boophilin Displays A Functional And Accessible Reactive-site Loop	2ODY_E	0.63
		serine protease inhibitor, putative [Ixodes scapularis]	XP_002404367.1	0.62
		RecName: Full=Boophilin-G2; Flags: Precursor	Q8WPI3.1	0.6
		Kunitz-type trypsin inhibitor [Haemaphysalis longicornis]	BAI99730.1	0.55
		Kunitz domain protein, putative [Ixodes scapularis]	XP_002412892.1	0.55
		serine protease inhibitor, putative [Ixodes scapularis]	XP_002412522.1	0.55
		serine protease inhibitor, putative [Ixodes scapularis]	XP_002415592.1	0.55
		colostrum trypsin inhibitor, putative [Ixodes scapularis]	XP_002408315.1	0.53
		serine protease inhibitor, putative [Ixodes scapularis]	XP_002405515.1	0.53
		putative secreted protease inhibitor [Ixodes scapularis]	AAY66790.1	0.52
		RecName: Full=Kunitz-type serine protease inhibitor A; Short=BmTI-A	P83609.2	0.52
		Kunitz domain [Argas monolakensis]	ABI52641.1	0.52
		Kunitz domain-containing protein, putative [Ixodes scapularis]	XP_002400222.1	0.51
		Kunitz domain-containing protein, putative [Ixodes scapularis]	XP_002413206.1	0.51
		Kunitz domain protein, putative [Ixodes scapularis]	XP_002412117.1	0.51
		KUN-4, putative [Ixodes scapularis]	XP_002402994.1	0.51
		salivary protein KUN-5, putative [Ixodes scapularis]	XP_002400363.1	0.5
		serine protease inhibitor, putative [Ixodes scapularis]	XP_002412528.1	0.5
		serine protease inhibitor, putative [Ixodes scapularis]	XP_002407044.1	0.5
		KUN-5 [Ixodes pacificus]	AAT92116.1	0.5
4388 (750 bp)	MG120/96, AAUM, UF	serine protease inhibitor, putative [Ixodes scapularis]	XP_002404367.1	0.65
		rhipilin-2 [Rhipicephalus haemaphysaloides]	AFN22082.1	0.64
		putative secreted protease inhibitor [Ixodes scapularis]	AAY66790.1	0.57
		chymotrypsin inhibitor precursor [Rhipicephalus microplus]	ACF57858.1	0.56
		Kunitz domain protein, putative [Ixodes scapularis]	XP_002412892.1	0.56
		serine protease inhibitor, putative [Ixodes scapularis]	XP_002412522.1	0.56
		serine protease inhibitor [Haemaphysalis longicornis]	BAG82647.1	0.55
		hypothetical protein [Ixodes ricinus]	CAB55816.1	0.55
		chymotrypsin inhibitor [Haemaphysalis longicornis]	BAM28739.1	0.54
		Kunitz domain-containing protein, putative [Ixodes scapularis]	XP_002400222.1	0.53
		Kunitz domain-containing protein, putative [Ixodes scapularis]	XP_002413206.1	0.53
		colostrum trypsin inhibitor, putative [Ixodes scapularis]	XP_002408315.1	0.53
		serine protease inhibitor, putative [Ixodes scapularis]	XP_002407044.1	0.53
		Kunitz-type proteinase inhibitor 5 II, putative [Ixodes scapularis]	XP_002436117.1	0.52
		serine proteinase inhibitor, putative [Ixodes scapularis]	XP_002434145.1	0.5
		salivary protein KUN-5, putative [Ixodes scapularis]	XP_002415434.1	0.5
		Kunitz-type trypsin inhibitor [Haemaphysalis longicornis]	BAI99730.1	0.5
		Kunitz domain-containing protein, putative [Ixodes scapularis]	XP_002405131.1	0.5
		putative secreted salivary protease inhibitor [Ixodes scapularis]	AAY66723.1	0.5
84016 (492 bp)	FF only	thrombin inhibitor [Amblyomma hebraeum]	AAR97367.1	0.62
47653 (237 bp)	only unfed whole ticks	hypothetical protein IscW_ISCW015141 [Ixodes scapularis]	XP_002416558.1	0.6
157302 (273 bp)		serine proteinase inhibitor, putative [Ixodes scapularis]	XP_002434145.1	0.59
		salivary protein KUN-5, putative [Ixodes scapularis]	XP_002415434.1	0.53
		serine protease inhibitor, putative [Ixodes scapularis]	XP_002408317.1	0.52		12 A. americanum kunitz had homologs in other tick species at ≥60%. Interestingly, all excedpt one were found in fed ticks. Five were not found in female SG or MG tissues,
		serine protease inhibitor, putative [Ixodes scapularis]	XP_002404367.1	0.51
		colostrum trypsin inhibitor, putative [Ixodes scapularis]	XP_002408315.1	0.5		Two were found only in male and femlae ticks that had fed and were found in female MG.
						Four were found widely expressed across tissues and time points
83237 (235 bp)		serine protease inhibitor, putative [Ixodes scapularis]	XP_002413378.1	0.59		One was found only in fed males, antother only in fed females, and the PI with the greatest identity to another tick kunitz was found in fed and unfed males and females, but was not found in female SG and MG which could indicate this protein is expressed in other tissues.
		serine protease inhibitor [Haemaphysalis longicornis]	BAG82647.1	0.55
		serine proteinase inhibitor, putative [Ixodes scapularis]	XP_002434145.1	0.55
		kunitz domain-containing salivary protein [Ornithodoros parkeri]	ABR23431.1	0.53
		TPA: serine proteinase inhibitor [Amblyomma variegatum]	DAA34753.1	0.52
		RecName: Full=Kunitz-type serine protease inhibitor 6; Short=BmTI-6	P83606.2	0.51
		colostrum trypsin inhibitor, putative [Ixodes scapularis]	XP_002408315.1	0.5
		thrombin inhibitor haemalin [Haemaphysalis longicornis]	BAH02683.1	0.5
		TPA: serine proteinase inhibitor [Amblyomma variegatum]	DAA34186.1	0.5
33804 (386 bp)		RecName: Full=Kunitz-type serine protease inhibitor 6; Short=BmTI-6	P83606.2	0.59
		serine proteinase inhibitor, putative [Ixodes scapularis]	XP_002434145.1	0.55
		RecName: Full=Protease inhibitor carrapatin	P81162.1	0.53
		papilin [Rhipicephalus microplus]	ADK62391.1	0.51
84015 (582 bp)		thrombin inhibitor [Amblyomma hebraeum]	AAR97367.1	0.59
		trypsin inhibitor, putative [Ixodes scapularis]	XP_002412576.1	0.52
		serine protease inhibitor, putative [Ixodes scapularis]	XP_002406145.1	0.51
14805 (303 bp)		TPA: Kunitz-like protease inhibitor precursor [Amblyomma variegatum]	DAA34606.1	0.59
130568 (247 bp)	MG48	papilin [Rhipicephalus microplus]	ADK62391.1	0.59
		secreted salivary gland peptide, putative [Ixodes scapularis]	XP_002413731.1	0.56
		Kunitz domain protein, putative [Ixodes scapularis]	XP_002412892.1	0.54
		putative secreted protease inhibitor [Ixodes scapularis]	AAY66790.1	0.54
		serine protease inhibitor, putative [Ixodes scapularis]	XP_002412528.1	0.53
		Kunitz-type trypsin inhibitor [Haemaphysalis longicornis]	BAI99730.1	0.53
		trypsin inhibitor, putative [Ixodes scapularis]	XP_002408122.1	0.51
		serine protease inhibitor [Haemaphysalis longicornis]	BAG82647.1	0.5
		colostrum trypsin inhibitor, putative [Ixodes scapularis]	XP_002408315.1	0.5
		Kunitz domain protein, putative [Ixodes scapularis]	XP_002435213.1	0.5
		serine protease inhibitor, putative [Ixodes scapularis]	XP_002405515.1	0.5
84017 (368 bp)		serine proteinase inhibitor, putative [Ixodes scapularis]	XP_002434145.1	0.58
		thrombin inhibitor [Amblyomma hebraeum]	AAR97367.1	0.54
		secreted protein with Kunitz domain, putative [Ixodes scapularis]	XP_002435922.1	0.54
107650 (402 bp)	SG48	serine proteinase inhibitor, putative [Ixodes scapularis]	XP_002434145.1	0.57
		papilin [Rhipicephalus microplus]	ADK62391.1	0.52
37449 (428 bp)		trypsin inhibitor, putative [Ixodes scapularis]	XP_002412081.1	0.56
		Kunitz-type proteinase inhibitor 5 II, putative [Ixodes scapularis]	XP_002436117.1	0.56
		serine proteinase inhibitor, putative [Ixodes scapularis]	XP_002434145.1	0.54
		trypsin inhibitor, putative [Ixodes scapularis]	XP_002408122.1	0.54
		thrombin inhibitor haemalin [Haemaphysalis longicornis]	BAH02683.1	0.53
		serine protease inhibitor, putative [Ixodes scapularis]	XP_002404367.1	0.51
		RecName: Full=Boophilin-H2; Flags: Precursor	Q8WPI2.1	0.51
		Chain E, Thrombin-bound Boophilin Displays A Functional And Accessible Reactive-site Loop	2ODY_E	0.51
		RecName: Full=Boophilin-G2; Flags: Precursor	Q8WPI3.1	0.51
		trypsin inhibitor, putative [Ixodes scapularis]	XP_002412576.1	0.5
15074 (680 bp)		serine proteinase inhibitor, putative [Ixodes scapularis]	XP_002434145.1	0.56
48653 (257 bp)		papilin [Rhipicephalus microplus]	ADK62391.1	0.56
		TPA: serine proteinase inhibitor [Amblyomma variegatum]	DAA34248.1	0.55
		dathoxin-1 [Dermacentor andersoni]	ABZ89561.1	0.54
		secreted protein with Kunitz domain, putative [Ixodes scapularis]	XP_002435922.1	0.52
		serine protease inhibitor, putative [Ixodes scapularis]	XP_002404367.1	0.5
		F-spondin, putative [Ixodes scapularis]	XP_002413250.1	0.5
		Chain E, Thrombin-bound Boophilin Displays A Functional And Accessible Reactive-site Loop	2ODY_E	0.5
		RecName: Full=Kunitz-type serine protease inhibitor A; Short=BmTI-A	P83609.2	0.5
14262 (669 bp)		serine protease inhibitor, putative [Ixodes scapularis]	XP_002406145.1	0.55
		thrombin inhibitor [Amblyomma hebraeum]	AAR97367.1	0.53
		serine protease inhibitor, putative [Ixodes scapularis]	XP_002412522.1	0.53
		chymotrypsin inhibitor precursor [Rhipicephalus microplus]	ACF57858.1	0.52
		Kunitz domain protein, putative [Ixodes scapularis]	XP_002412892.1	0.51
107616 (316 bp)	fed and unfed males and females and SG tissue	Kunitz domain [Argas monolakensis]	ABI52687.1	0.55
157301 (215 bp)		serine proteinase inhibitor, putative [Ixodes scapularis]	XP_002434145.1	0.55
		TPA: Kunitz-like protease inhibitor precursor [Amblyomma variegatum]	DAA34606.1	0.55
		serine protease inhibitor [Haemaphysalis longicornis]	BAG82647.1	0.53
55527 (365 bp)		serine protease inhibitor, putative [Ixodes scapularis]	XP_002404367.1	0.54
		serine proteinase inhibitor, putative [Ixodes scapularis]	XP_002434145.1	0.52
		kunitz domain-containing salivary protein [Ornithodoros parkeri]	ABR23431.1	0.5
2886 (248 bp)		RecName: Full=Protease inhibitor carrapatin	P81162.1	0.54
		thrombin inhibitor haemalin [Haemaphysalis longicornis]	BAH02683.1	0.54
		RecName: Full=Boophilin-G2; Flags: Precursor	Q8WPI3.1	0.51
4715 (357 bp)		TPA: Kunitz-like protease inhibitor precursor [Amblyomma variegatum]	DAA34606.1	0.53
172483 (335 bp)		papilin [Rhipicephalus microplus]	ADK62391.1	0.53
		serine protease inhibitor, putative [Ixodes scapularis]	XP_002409811.1	0.51
2641 (250 bp)		RecName: Full=Boophilin-G2; Flags: Precursor	Q8WPI3.1	0.53
		thrombin inhibitor haemalin [Haemaphysalis longicornis]	BAH02683.1	0.53
		RecName: Full=Protease inhibitor carrapatin	P81162.1	0.52
167712 (617 bp)		thrombin inhibitor [Amblyomma hebraeum]	AAR97367.1	0.53
40371 (608 bp)		putative secreted protein [Ixodes scapularis]	AAY66656.1	0.52
150278 (441 bp)		serine protease inhibitor, putative [Ixodes scapularis]	XP_002404367.1	0.52
		RecName: Full=Kunitz-type serine protease inhibitor A; Short=BmTI-A	P83609.2	0.5
48651 (388 bp)		TPA: Kunitz-like protease inhibitor precursor [Amblyomma variegatum]	DAA34606.1	0.51
		papilin [Rhipicephalus microplus]	ADK62391.1	0.51
18930 (298 bp)		salivary protein KUN-5, putative [Ixodes scapularis]	XP_002415434.1	0.51
82644 (367 bp)		papilin [Rhipicephalus microplus]	ADK62391.1	0.51
4374 (263 bp)		thrombin inhibitor [Amblyomma hebraeum]	AAR97367.1	0.51
33806 (443 bp)		serine proteinase inhibitor, putative [Ixodes scapularis]	XP_002434145.1	0.51
91360 (353 bp)		RecName: Full=Protease inhibitor carrapatin	P81162.1	0.51
14365 (332 bp)		papilin [Rhipicephalus microplus]	ADK62391.1	0.51
150368 (246 bp)		thrombin inhibitor haemalin [Haemaphysalis longicornis]	BAH02683.1	0.51
		thrombin inhibitor [Amblyomma hebraeum]	AAR97367.1	0.5
		serine proteinase inhibitor, putative [Ixodes scapularis]	XP_002434145.1	0.5
168193 (219 bp)		serine protease inhibitor, putative [Ixodes scapularis]	XP_002409811.1	0.51
189 (212 bp)		colostrum trypsin inhibitor, putative [Ixodes scapularis]	XP_002408315.1	0.5
111508 (458 bp)		serine proteinase inhibitor, putative [Ixodes scapularis]	XP_002434145.1	0.5
11759 (619 bp)	FF, FM	Kunitz domain-containing protein, putative [Ixodes scapularis]	XP_002413206.1	0.5
139484 (580 bp)		RecName: Full=Protease inhibitor carrapatin	P81162.1	0.5
		serine protease inhibitor, putative [Ixodes scapularis]	XP_002412522.1	0.5
		Kunitz domain protein, putative [Ixodes scapularis]	XP_002412892.1	0.5
169529 (408 bp)		serine proteinase inhibitor, putative [Ixodes scapularis]	XP_002434145.1	0.5

## Sheet:  I8 Chymotrypsin Elastase
Amblyomma americanum contig	Notes on Distribution	BLASTX Results
		Description	Accsession	Identity %
11446 (290 bp)	SG 96h and 120h	secreted cysteine rich protein, putative [Ixodes scapularis]	XP_002405953.1	0.68
		Inducible metalloproteinase, putative [Ixodes scapularis]	XP_002409984.1	0.69
		secreted protein, putative [Ixodes scapularis]	XP_002435371.1	0.63
		secreted cysteine rich protein, putative [Ixodes scapularis]	XP_002399666.1	0.59
		serine proteinase inhibitor precursor [Rhipicephalus microplus]	ACV83329.1	0.6
		von Willebrand factor, putative [Ixodes scapularis]	XP_002410314.1	0.56
		secreted protein, putative [Ixodes scapularis]	XP_002399667.1	0.5
		secreted protein, putative [Ixodes scapularis]	XP_002401606.1	0.46
		cysteine rich secreted protein, putative [Ixodes scapularis]	XP_002399664.1	0.58
		von Willebrand factor, putative [Ixodes scapularis]	XP_002410317.1	0.53
		secreted cysteine rich protein, putative [Ixodes scapularis]	XP_002406156.1	0.5
		secreted cysteine rich protein, putative [Ixodes scapularis]	XP_002399670.1	0.52
		secreted cysteine rich protein, putative [Ixodes scapularis]	XP_002410316.1	0.53
		secreted cysteine rich protein, putative [Ixodes scapularis]	XP_002399668.1	0.58
		secreted cysteine rich protein, putative [Ixodes scapularis]	XP_002399669.1	0.58
		cysteine rich secreted protein, putative [Ixodes scapularis]	XP_002433330.1	0.49
		secreted protein, putative [Ixodes scapularis]	XP_002433329.1	0.54
		von Willebrand factor, putative [Ixodes scapularis]	XP_002433328.1	0.5
130909 (403 bp)	FM, UF, and UM	RecName: Full=Chymotrypsin-elastase inhibitor ixodidin	P83516.2	0.72
		chymotrypsin-elastase inhibitor ixodidin, putative [Ixodes scapularis]	XP_002403782.1	0.55
		riddle, putative [Ixodes scapularis]	XP_002415955.1	0.53
		chymotrypsin-elastase inhibitor ixodidin, putative [Ixodes scapularis]	XP_002410186.1	0.52
		chymotrypsin-elastase inhibitor ixodidin, putative [Ixodes scapularis]	XP_002401071.1	0.54
		secreted protein, putative [Ixodes scapularis]	XP_002416667.1	0.53
14227 (404 bp)	Almost all libraries	RecName: Full=Chymotrypsin-elastase inhibitor ixodidin	P83516.2	0.62
		chymotrypsin-elastase inhibitor ixodidin, putative [Ixodes scapularis]	XP_002403782.1	0.6
		chymotrypsin-elastase inhibitor ixodidin, putative [Ixodes scapularis]	XP_002410186.1	0.57
		chymotrypsin-elastase inhibitor ixodidin, putative [Ixodes scapularis]	XP_002401071.1	0.61
		secreted protein, putative [Ixodes scapularis]	XP_002416667.1	0.55
		riddle, putative [Ixodes scapularis]	XP_002415955.1	0.56
22696 (876 bp)	FM, UM, 120h MG/SG	secreted protein, putative [Ixodes scapularis]	XP_002416667.1	0.6
54124 (659 bp)	FM, UF, SG48/120	TPA: hypothetical secreted protein 204 [Amblyomma variegatum]	DAA34675.1	0.5
72735 (987 bp)	UM, FF	hemolectin, putative [Ixodes scapularis]	XP_002409356.1	0.54
91755 (745 bp)	FM	chymotrypsin-elastase inhibitor ixodidin, putative [Ixodes scapularis]	XP_002403782.1	0.5

## Sheet:  I21 Secretogranin
Amblyomma americanum contig	Notes on Distribution	BLASTX Results
		Description	Accsession	Identity %
39035 (914 bp)	all except SG 48 h and 120 h	neuroendocrine protein 7B2 precursor [Dermacentor variabilis]	ACJ12615.1	0.92
		neuroendocrine protein 7b2, putative [Ixodes scapularis]	XP_002411220.1	0.69

## Sheet: I25 Cystatin
Amblyomma americanum contig	Notes on Distribution	BLASTX Results
		Description	Accsession	Identity %
39537 (561 bp)	UM, FM, FF, MG/SG 48 h and 96 h	TPA: cystatin [Amblyomma variegatum]	DAA34288.1	0.82
		cystatin 2a [Rhipicephalus appendiculatus]	AGW80662.1	0.68
		cystatin 2a [Rhipicephalus microplus]	AGW80657.1	0.67
		cystatin 2d [Rhipicephalus microplus]	AGW80660.1	0.57
		cystatin [Haemaphysalis longicornis]	ABZ89554.1	0.53
		cystatin [Dermacentor silvarum]	ADZ23478.1	0.52
		cystatin 2a [Ixodes ovatus]	AJT47396.1	0.52
33506 (204 bp)	UM, FM, FF, MG/SG 48 h and 96 h	cystatin [Dermacentor silvarum]	ADZ23478.1	0.75
		cystatin [Haemaphysalis longicornis]	ABZ89554.1	0.72
		cystatin 2c [Rhipicephalus microplus]	AIY34386.1	0.71
		cystatin 2c [Rhipicephalus microplus]	AGW80659.1	0.71
		cystatin-2 precursor, putative [Ixodes scapularis]	XP_002412257.1	0.63
		cystatin-2 precursor [Ornithodoros moubata]	AAS55948.1	0.57
		Chain A, Crystal Structure Of Salivary Cystatin From The Soft Tick Ornithodoros Moubata	3L0R_A	0.57
		cystatin-3 [Rhipicephalus microplus]	AIX97454.1	0.54
		cystatin [Haemaphysalis longicornis]	ABV71390.1	0.53
		cystatin 2a [Ixodes ovatus]	AJT47396.1	0.52
		putative secreted cystatin [Dermacentor variabilis]	ACF35514.1	0.52
		cystatin-2 [Haemaphysalis longicornis]	ABC94582.1	0.5
10480 (670 bp)	UM, FM, FF, MG/SG 48h and 96h	cystatin [Haemaphysalis longicornis]	ABZ89554.1	0.73
		cystatin [Dermacentor silvarum]	ADZ23478.1	0.71
		cystatin 2c [Rhipicephalus microplus]	AGW80659.1	0.69
		cystatin 2c [Rhipicephalus microplus]	AIY34386.1	0.69
		cystatin-2 precursor, putative [Ixodes scapularis]	XP_002412257.1	0.6
		cystatin [Haemaphysalis longicornis]	ABV71390.1	0.57
		cystatin-2 [Haemaphysalis longicornis]	ABC94582.1	0.55
		cystatin 2a [Ixodes ovatus]	AJT47396.1	0.51
		cystatin 2a [Rhipicephalus microplus]	AGW80657.1	0.51
		cystatin 2a [Rhipicephalus appendiculatus]	AGW80662.1	0.5
26515 (341 bp)	FM, UM, UF, FF, MG48	putative secreted cystatin [Dermacentor variabilis]	ACF35514.1	0.71
		cystatin 2b [Rhipicephalus microplus]	AGW80658.1	0.67
		cystatin 2b [Rhipicephalus microplus]	AIY34385.1	0.65
		cystatin type 2 [Rhipicephalus haemaphysaloides]	AIZ78006.1	0.65
		gut cystatin [Rhipicephalus appendiculatus]	AGB35873.1	0.64
		cystatin-3 [Rhipicephalus microplus]	AIX97454.1	0.61
26785 (870 bp)	FM, FF MG48/96	cystatin [Haemaphysalis longicornis]	ABZ89554.1	0.68
		cystatin [Dermacentor silvarum]	ADZ23478.1	0.66
		cystatin 2c [Rhipicephalus microplus]	AGW80659.1	0.65
		cystatin 2c [Rhipicephalus microplus]	AIY34386.1	0.64
		cystatin-2 precursor, putative [Ixodes scapularis]	XP_002412257.1	0.53
		cystatin [Haemaphysalis longicornis]	ABV71390.1	0.53
		cystatin 2a [Rhipicephalus appendiculatus]	AGW80662.1	0.53
		cystatin-2 [Haemaphysalis longicornis]	ABC94582.1	0.51
		Chain A, Crystal Structure Of Salivary Cystatin From The Soft Tick Ornithodoros Moubata	3L0R_A	0.51
		cystatin 2a [Ixodes ovatus]	AJT47396.1	0.5
27981 (293 bp)	UM/MG48	cystatin [Haemaphysalis longicornis]	ABV71390.1	0.67
		cystatin-2 [Haemaphysalis longicornis]	ABC94582.1	0.64
		cystatin-2 precursor, putative [Ixodes scapularis]	XP_002412257.1	0.59
		cystatin [Haemaphysalis longicornis]	ABZ89554.1	0.58
		cystatin 2c [Rhipicephalus microplus]	AGW80659.1	0.56
		cystatin 2c [Rhipicephalus microplus]	AIY34386.1	0.56
		cystatin 2a [Ixodes ovatus]	AJT47396.1	0.56
		cystatin precursor [Ornithodoros moubata]	AAS01021.1	0.56
		cystatin [Dermacentor silvarum]	ADZ23478.1	0.55
		cystatin 2e [Rhipicephalus microplus]	AGW80661.1	0.51
		cystatin 2d [Rhipicephalus microplus]	AGW80660.1	0.51
25321 (310 bp)	ALL	TPA: cystatin [Amblyomma variegatum]	DAA34288.1	0.66
		cystatin 2a [Rhipicephalus appendiculatus]	AGW80662.1	0.65
		cystatin 2a [Rhipicephalus microplus]	AGW80657.1	0.63
		cystatin [Dermacentor silvarum]	ADZ23478.1	0.56
		cystatin [Haemaphysalis longicornis]	ABZ89554.1	0.56
		cystatin 2d [Rhipicephalus microplus]	AGW80660.1	0.54
		cystatin-2 precursor, putative [Ixodes scapularis]	XP_002412257.1	0.54
		cystatin-2 precursor [Ornithodoros moubata]	AAS55948.1	0.52
		Chain A, Crystal Structure Of Salivary Cystatin From The Soft Tick Ornithodoros Moubata	3L0R_A	0.52
		cystatin [Haemaphysalis longicornis]	ABV71390.1	0.52
		cystatin-2 [Haemaphysalis longicornis]	ABC94582.1	0.51
		cystatin 2a [Ixodes ovatus]	AJT47396.1	0.5
2306 (615 bp)	ALL	cystatin [Haemaphysalis longicornis]	ABZ89554.1	0.56
		cystatin [Haemaphysalis longicornis]	ABV71390.1	0.55
		cystatin-2 [Haemaphysalis longicornis]	ABC94582.1	0.55
		cystatin 2c [Rhipicephalus microplus]	AIY34386.1	0.52
		cystatin 2c [Rhipicephalus microplus]	AGW80659.1	0.52
		cystatin precursor [Ornithodoros moubata]	AAS01021.1	0.51
		cystatin [Dermacentor silvarum]	ADZ23478.1	0.5
		cystatin 2e [Rhipicephalus microplus]	AGW80661.1	0.5
		cystatin 2a [Ixodes ovatus]	AJT47396.1	0.5

## Sheet: I29 CTLA
Amblyomma americanum contig	Notes on Distribution	BLASTX Results
		Description	Accsession	Identity %
SG96_21955 (387 bp)	SG 96 h	TPA: cathepsin L-like cysteine proteinase A [Amblyomma variegatum]	DAA34209.1	0.89
		cathepsin L [Hyalomma anatolicum anatolicum]	AGK88355.1	0.81
		cathepsin L [Hyalomma anatolicum anatolicum]	AGK88357.1	0.81
		cathepsin L [Hyalomma anatolicum anatolicum]	AFQ98384.1	0.81
		cathepsin L [Hyalomma anatolicum anatolicum]	AGK88358.1	0.79
		cathepsin L [Hyalomma anatolicum anatolicum]	AGK88361.1	0.79
		cathepsin L [Hyalomma anatolicum anatolicum]	AGK88362.1	0.78
		cathepsin L-like cysteine proteinase [Dermacentor variabilis]	ABS70713.1	0.77
		cathepsin L-like cysteine proteinase A [Rhipicephalus haemaphysaloides haemaphysaloides]	AAQ16117.1	0.77
		cathepsin L [Rhipicephalus microplus]	AFQ98388.1	0.77
		cathepsin L [Rhipicephalus microplus]	AFQ98387.1	0.76
		cathepsin L [Rhipicephalus microplus]	AFQ98390.1	0.76
		cathepsin L [Rhipicephalus microplus]	AFQ98386.1	0.76
		cathepsin L [Rhipicephalus microplus]	AFQ98385.1	0.75
		cathepsin L [Rhipicephalus microplus]	AFQ98393.1	0.75
		cathepsin L [Rhipicephalus microplus]	AFQ98392.1	0.75
		cathepsin L-like proteinase precursor [Rhipicephalus microplus]	AAF61565.1	0.75
		cathepsin L [Rhipicephalus microplus]	AGK88363.1	0.75
		midgut cysteine proteinase 5 [Rhipicephalus appendiculatus]	AAO60048.1	0.75
		cysteine protease [Haemaphysalis longicornis]	BAH86062.1	0.74
		cathepsin L-like protein [Rhipicephalus annulatus]	AIY31054.1	0.74
		cathepsin L [Rhipicephalus microplus]	AFQ98389.1	0.73
		cathepsin-like protease, putative [Ixodes scapularis]	XP_002412349.1	0.55
		cathepsin L-like cysteine proteinase B [Rhipicephalus haemaphysaloides haemaphysaloides]	AAQ16118.1	0.54
		midgut cysteine proteinase 3 [Rhipicephalus appendiculatus]	AAO60046.1	0.54
		cathepsin L-like cysteine protease [Ixodes ricinus]	ABO26562.1	0.5
20705 (597 bp)	UF	TPA: cathepsin L-like cysteine proteinase A [Amblyomma variegatum]	DAA34209.1	0.83
		cathepsin L [Rhipicephalus microplus]	AFQ98387.1	0.8
		cathepsin L [Rhipicephalus microplus]	AFQ98388.1	0.79
		cathepsin L [Hyalomma anatolicum anatolicum]	AGK88355.1	0.79
		cathepsin L [Hyalomma anatolicum anatolicum]	AGK88357.1	0.79
		cathepsin L [Hyalomma anatolicum anatolicum]	AFQ98384.1	0.79
		cathepsin L [Hyalomma anatolicum anatolicum]	AGK88358.1	0.79
		cathepsin L [Hyalomma anatolicum anatolicum]	AGK88361.1	0.79
		cathepsin L-like cysteine proteinase A [Rhipicephalus haemaphysaloides haemaphysaloides]	AAQ16117.1	0.78
		cathepsin L [Rhipicephalus microplus]	AFQ98385.1	0.78
		cathepsin L [Rhipicephalus microplus]	AFQ98393.1	0.78
		cathepsin L [Rhipicephalus microplus]	AFQ98392.1	0.78
		cathepsin L [Rhipicephalus microplus]	AFQ98390.1	0.78
		cathepsin L-like proteinase precursor [Rhipicephalus microplus]	AAF61565.1	0.78
		cathepsin L [Rhipicephalus microplus]	AFQ98386.1	0.78
		cathepsin L-like protein [Rhipicephalus annulatus]	AIY31054.1	0.78
		cathepsin L [Rhipicephalus microplus]	AGK88363.1	0.78
		cathepsin L [Hyalomma anatolicum anatolicum]	AGK88362.1	0.78
		cathepsin L-like cysteine proteinase [Dermacentor variabilis]	ABS70713.1	0.77
		cathepsin L [Rhipicephalus microplus]	AFQ98389.1	0.77
		cysteine protease [Haemaphysalis longicornis]	BAH86062.1	0.76
		cathepsin L-like cysteine protease [Ixodes ricinus]	ABO26562.1	0.65
		midgut cysteine proteinase 5 [Rhipicephalus appendiculatus]	AAO60048.1	0.62
		cathepsin-like protease, putative [Ixodes scapularis]	XP_002405373.1	0.61
		midgut cysteine proteinase 3 [Rhipicephalus appendiculatus]	AAO60046.1	0.6
		cathepsin L-like cysteine proteinase B [Rhipicephalus haemaphysaloides haemaphysaloides]	AAQ16118.1	0.6
		TPA: cathepsin L-like cysteine proteinase B [Amblyomma variegatum]	DAA34687.1	0.59
		cathepsin-like protease, putative [Ixodes scapularis]	XP_002412349.1	0.53
3258 (1998 bp)	SG 96 h	midgut cysteine proteinase, putative [Ixodes scapularis]	XP_002403652.1	0.74
		midgut cysteine proteinase 2 [Rhipicephalus appendiculatus]	AAO60045.1	0.75
		midgut cysteine proteinase 2 [Dermacentor variabilis]	ACF35530.1	0.66
AAFM_98 (1310 bp)		cathepsin L [Hyalomma anatolicum anatolicum]	AGK88355.1	0.63
		cathepsin L-like cysteine proteinase A [Rhipicephalus haemaphysaloides haemaphysaloides]	AAQ16117.1	0.63
		cathepsin L-like cysteine proteinase [Dermacentor variabilis]	ABS70713.1	0.62
		cathepsin L [Hyalomma anatolicum anatolicum]	AGK88361.1	0.62
		cathepsin L [Hyalomma anatolicum anatolicum]	AFQ98384.1	0.62
		cathepsin L [Hyalomma anatolicum anatolicum]	AGK88358.1	0.62
		cathepsin L [Hyalomma anatolicum anatolicum]	AGK88357.1	0.62
		cathepsin L [Hyalomma anatolicum anatolicum]	AGK88362.1	0.62
		cysteine protease [Haemaphysalis longicornis]	BAH86062.1	0.61
		cathepsin L [Rhipicephalus microplus]	AFQ98385.1	0.6
		cathepsin L [Rhipicephalus microplus]	AFQ98387.1	0.6
		cathepsin L [Rhipicephalus microplus]	AFQ98388.1	0.6
		cathepsin L [Rhipicephalus microplus]	AGK88363.1	0.6
		cathepsin L [Rhipicephalus microplus]	AFQ98389.1	0.6
		cathepsin L-like protein [Rhipicephalus annulatus]	AIY31054.1	0.6
		cathepsin L-like proteinase precursor [Rhipicephalus microplus]	AAF61565.1	0.6
		cathepsin L [Rhipicephalus microplus]	AFQ98386.1	0.6
		cathepsin L [Rhipicephalus microplus]	AFQ98393.1	0.6
		cathepsin L [Rhipicephalus microplus]	AFQ98392.1	0.6
		cathepsin L [Rhipicephalus microplus]	AFQ98390.1	0.6
		cathepsin L-like cysteine proteinase B [Rhipicephalus haemaphysaloides haemaphysaloides]	AAQ16118.1	0.59
		TPA: cathepsin L-like cysteine proteinase B [Amblyomma variegatum]	DAA34687.1	0.58
		cathepsin L-like cysteine protease [Ixodes ricinus]	ABO26562.1	0.57
		midgut cysteine proteinase 3 [Rhipicephalus appendiculatus]	AAO60046.1	0.57
		cathepsin-like protease, putative [Ixodes scapularis]	XP_002405373.1	0.53
78214 (1404 bp)	FF	cysteine protease and A protease inhibitor, putative [Ixodes scapularis]	XP_002399230.1	0.62
AAFM_2087 (400 bp)	FM	TPA: cathepsin L-like cysteine proteinase A [Amblyomma variegatum]	DAA34209.1	0.55
		cathepsin L [Hyalomma anatolicum anatolicum]	AFQ98384.1	0.55
		cathepsin L [Hyalomma anatolicum anatolicum]	AGK88357.1	0.55
		cathepsin L [Hyalomma anatolicum anatolicum]	AGK88361.1	0.55
		cathepsin L [Hyalomma anatolicum anatolicum]	AGK88358.1	0.55
		cathepsin L [Hyalomma anatolicum anatolicum]	AGK88362.1	0.54
		cathepsin L-like cysteine proteinase A [Rhipicephalus haemaphysaloides haemaphysaloides]	AAQ16117.1	0.53
		cathepsin L [Hyalomma anatolicum anatolicum]	AGK88355.1	0.53
		cathepsin L-like cysteine proteinase [Dermacentor variabilis]	ABS70713.1	0.52
		cathepsin L [Rhipicephalus microplus]	AFQ98387.1	0.52
		cathepsin L [Rhipicephalus microplus]	AFQ98388.1	0.52
		cathepsin L-like proteinase precursor [Rhipicephalus microplus]	AAF61565.1	0.51
		cathepsin L [Rhipicephalus microplus]	AGK88363.1	0.51
		cathepsin L [Rhipicephalus microplus]	AFQ98386.1	0.51
		cathepsin L-like cysteine protease [Ixodes ricinus]	ABO26562.1	0.51
		cathepsin L [Rhipicephalus microplus]	AFQ98390.1	0.5
		cathepsin L [Rhipicephalus microplus]	AFQ98385.1	0.5
		cathepsin L-like protein [Rhipicephalus annulatus]	AIY31054.1	0.5
		cathepsin L [Rhipicephalus microplus]	AFQ98393.1	0.5
		cathepsin L [Rhipicephalus microplus]	AFQ98392.1	0.5
		cathepsin L [Rhipicephalus microplus]	AFQ98389.1	0.5
AAUF_19955 1130bp		cathepsin L [Hyalomma anatolicum anatolicum]	AGK88355.1	0.51
		cathepsin L [Hyalomma anatolicum anatolicum]	AGK88362.1	0.51
		cathepsin L [Hyalomma anatolicum anatolicum]	AFQ98384.1	0.51
		cathepsin L [Hyalomma anatolicum anatolicum]	AGK88358.1	0.51
		cathepsin L [Hyalomma anatolicum anatolicum]	AGK88357.1	0.5
		cathepsin L [Hyalomma anatolicum anatolicum]	AGK88361.1	0.5
		cysteine protease [Haemaphysalis longicornis]	BAH86062.1	0.5
		cathepsin L-like cysteine proteinase A [Rhipicephalus haemaphysaloides haemaphysaloides]	AAQ16117.1	0.5
AAFM_77 1334bp		cysteine protease [Haemaphysalis longicornis]	BAH86062.1	0.5
		cathepsin L [Hyalomma anatolicum anatolicum]	AGK88355.1	0.5
		cathepsin L [Hyalomma anatolicum anatolicum]	AFQ98384.1	0.5
		cathepsin L [Hyalomma anatolicum anatolicum]	AGK88361.1	0.5
		cathepsin L [Hyalomma anatolicum anatolicum]	AGK88358.1	0.5
		cathepsin L [Hyalomma anatolicum anatolicum]	AGK88357.1	0.5
		cathepsin L [Hyalomma anatolicum anatolicum]	AGK88362.1	0.5

## Sheet: I31 Thyropin
Amblyomma americanum contig	Notes on Distribution	BLASTX Results
		Description	Accsession	Identity %
534 238 bp		TPA: putative thyropin precursor [Amblyomma variegatum]	DAA34697.1	0.9
		putative thyropin precursor [Ornithodoros moubata]	AAS01022.1	0.51
		hypothetical protein IscW_ISCW024702 [Ixodes scapularis]	XP_002411392.1	0.61
MG120_1439 (1030 bp)	MG 120 h	TPA: putative thyropin precursor [Amblyomma variegatum]	DAA34697.1	0.83
994 (308 bp)		TPA: putative thyropin precursor [Amblyomma variegatum]	DAA34697.1	0.63
55520 (630 bp)		agrin, putative [Ixodes scapularis]	XP_002410297.1	0.53
MG96_6739 1033bp
		TPA: putative thyropin precursor [Amblyomma variegatum]	0.64	DAA34697.1

## Sheet: I32 IAP
Amblyomma americanum contig	Notes on Distribution	BLASTX Results
		Description	Accsession	Identity %
36796 (1777 bp)	All	Inhibitor of apoptosis 2 [Rhipicephalus microplus]	AIT40207.1	0.7
		inhibitor of apoptosis protein 1 and 2, iap1, iap2, putative [Ixodes scapularis]	XP_002403970.1	0.46
19924 (991 bp)	All	survivin, putative [Ixodes scapularis]	XP_002413809.1	0.54

## Sheet: I39 A2M
Amblyomma americanum contig	Notes on Distribution	BLASTX Results
		Description	Accsession	Identity %
14465 (5325 bp)	FM, UM, FF, UF, SG 48 h, 96 h	thioester-containing protein, putative [Ixodes scapularis]	XP_002409560.1	0.83
287 (4702 bp)	ALL	alpha-2-macroglobiln splicing variant 1 precursor [Ixodes ricinus]	ACJ26770.1	0.81
		alpha-macroglobulin, putative [Ixodes scapularis]	XP_002416333.1	0.81
		alpha-2-macroglobulin precursor splice variant 1 [Ornithodoros moubata]	AAN10129.1	0.68
41747 (1951 bp)	UF, FF (not in SG/MG)	thioester-containing protein, putative [Ixodes scapularis]	XP_002409560.1	0.8
41123 (4875 bp)	only not found in any MG	conserved hypothetical protein [Ixodes scapularis]	XP_002410473.1	0.76
10063 (2947 bp)	ALL	alpha-2-macroglobulin, putative [Ixodes scapularis]	XP_002405338.1	0.59
18083 (1517 bp)	UF, MG/SG all time points	alpha-macroglobulin, putative [Ixodes scapularis]	XP_002401146.1	0.57
22960 (797 bp)	all over/mixed	alpha-macroglobulin, putative [Ixodes scapularis]	XP_002401147.1	0.53
AAUM_15812		alpha-macroglobulin, putative [Ixodes scapularis]	XP_002415679.1	0.48
13530 (3726 bp)	all over	alpha-macroglobulin, putative [Ixodes scapularis]	XP_002404137.1	0.48
		Conpanion Animal Parasite Council: capcvet.org
		Ehrlichiosis
		Granulocytic ehrlichiosis
		Rickettsiosis
		Tularemia
		Cytauxzoonosis
		American canine hepatozoonosis
		Rocky Mountain spotted fever
		Lyme disease
		Anaplasmosis
		Canine babesiosis
		Hepatozoonosis
		MERCK:
		Theileriosis
		Babesiosis
		Heartwater
		important pests of domestic fowl and pigeons
		Borrelia anserina (avian spirochetosis)
		rickettsia Anaplasma (Aegyptianella) pullorum (aegyptianellosis)
		Pasteurella multocida(agent of fowl cholera),
		seabird tick C capensis has been shown to transmit West Nile virus to ducklings
		American C puertoricensis and C talaje are potential vectors of African swine fever virus
		epizootic bovine abortion
		O megnini is infected by the agents of Q fever, tularemia, Colorado tick fever, and Rocky Mountain spotted fever
		toxicosis, paralysis, anemia, death, secondaary infection
		protozoan Babesia bigemina
		Babiesiosis is caused by Babesia bovis and B. bigemina
		Acaricide choices are limited to diazinon, pyrethroids, carbaryl and avermectins.

[truncated: 4 more sheets: I43 Oprin, I51 PEBP, I63 pro-MBP, I68 TCI]
